# Supplementary material for: Phylogenetics, Molecular Species Delimitation and Geometric Morphometrics of All Reddish-Brown Species in the Genus Neotriplax Lewis, 1887 (Coleoptera: Erotylidae: Tritomini)
Source: Insects. 2024 Jul 6;15(7):508. doi: 10.3390/insects15070508 (PMC11277550; doi:10.3390/insects15070508)
Supplement: Supplementary file 1 [file insects-15-00508-s001.zip › Table S1. A list of specimens included in this study..xlsx]

## Sheet: tables1
Neotriplax	Collector	Collecting locality	Collecting time	Elevation	longitude	latitude	number	Molecular data	No.	accession numbers	geometric morphometrics:pronotum and elytron	geometric morphometrics:hind wing shape and wing vein
N.arisana	Pan Zhao	China, Shanxi Province, Yicheng County,Zhonghexi Village Forest Farm	2022-VII-13-15	1212m	111.937	35.453	10	6	N.arisana 1-6	PP434473-PP434476	10 (including No.N.arisana 1-6)	6 (No.N.arisana 1-6)
	Yuan Caixia	China, Shaanxi Province,Ziwuling Nature Reserve,Huashugou Village	2019-VI-23		109.298	36.4651	10	3	N.arisana 7-9	PP436390-PP436392	10 (including No.N.arisana 7-9)	6 (including No.N.arisana 7-9)
	Bai Xinglong&Bai Ling	China, Hebei Province, Mt.Jilaoyeshan,Wudaicengou Village	2015-V-20		113.935	36.4034	14	4	N.arisana 10-13	PP436393-PP436394	14 (including No.N.arisana 10-13)	8 (including No.N.arisana 10-13)
N.lewisii	Li Panpan	China, Guangxi Province,Huaping Nature Reserve,Cujiang Station	2021-II-28	835m	109.904	25.6044	1	1	N.lewisii 1	PP438527	1*2 (No.N.lewisii 1)	1*2 (No.N.lewisii 1)
	Niu Yiping	China, Guangxi Province, Ziyuan City, Mt.Yinzulaoshan Nature Reserve	2013-VIII-26		110.676	26.0409	2	1	N.lewisii 2	PP438528	2*2 (No.N.lewisii 2)	2*2 (No.N.lewisii 2)
	Chen Bin	China, Chongqing City, Chengkou County, Libanping Village	2017-VI-17	1556m	108.942	31.734	2	1	N.lewisii 3	PP438529	2*2 (No.N.lewisii 3)	2*3 (No.N.lewisii 3)
N.rubens	Li Panpan	China, Guangxi Province,Huaping Nature Reserve,Anjiangping Station	2020-V-26	1504m	110.049	25.6014	1	1	N.rubens 3	PP438539	1 (No.N.rubens 3)	1 (No.N.rubens 3)
	Wang Jiliang&Gao Chao	China, Guangxi Province,Nanning City,Liangqing District	2005-X-27		108.355	22.7539	15	1	N.rubens 1	PP438537	8 (including No.N.rubens 1)	3 (including No.N.rubens 1)
	Yang Xiujuan&Liu Yushuang	China, Yunnan Province,Lushui County,Pianma Town	2004-V-9-11		98.6445	26.0245	11	1	N.rubens 2	PP438538	5 (including No.N.rubens 2)	2 (including No.N.rubens 2)
	Wang Jiliang&Gao Chao	China, Guangxi Province,Longsheng County,Huaping Village	2005-X-16		107.392	24.8547	4				4	2
	Wang Jiliang&Gao Chao	China, Guizhou Province, Mt.Leigongshan	2005-IX-13		107.629	27.9572	1				1	1
	Zhou Wenyi	China, Taiwan Province,Gaoxiong City,Mt.Xinanshan	1995-X-20	2300m	120.803	23.1907	1				1	1
N.miwai	Feng Chunfu	China, Guangxi Province, Liuzhou City, Mt.Maoershan	2023-V-1		110.434	25.8954	2	1	N.miwai 1	PP438530	2 (including No.N.miwai 1)	2 (including No.N.miwai 1)
	Liu Jing	China, Hubei Province,Shennongjia National Nature Reserve	2022-VII-1		110.405	31.4136	2	1	N.miwai 2	PP438531	2 (including No.N.miwai 2)	2 (including No.N.miwai 2)
	Local collector	China, Chongqing City, Jiangjin District, Mt.Simianshan	2011-VI-12-16		106.411	28.6607	1				1*2	1*2
	Zheng Leiyi&Cheng Hanhua	China, Sichuan Province,Mt.Emeishan	1957-VI-18		103.373	29.561	1				1*2	1
	Xu Jishan&Chang Lingxiao	China, Jiejiang Province,Qingliangfeng National Nature Reserve	2012-V-21-23		118.874	30.1028	1				1*2	1
N. maoershanensis sp. nov.	Li Panpan	China, Guangxi Province,Huaping Nature Reserve,Cujiang Station	2020-X-5		109.904	25.6045	3	1	N.maoershanensis sp. nov. 1	PP438543	3 (including No.N.maoershanensis sp. nov. 1)	2 (including No.N.maoershanensis sp. nov. 1)
	Li Panpan	China, Guangxi Province,Huaping Nature Reserve,Cujiang Station	2020-IX-14	888m	109.908	25.6031	5	1	N.maoershanensis sp. nov. 3	PP438545	5 (including No.N.maoershanensis sp. nov. 3)	4 (including No.N.maoershanensis sp. nov. 3)
	Li Panpan	China, Guangxi Province,Huaping Nature Reserve,Anjiangping Station	2020-VII-1		110.049	25.6014	6	1	N.maoershanensis sp. nov. 4	PP438546	6 (including No.N.maoershanensis sp. nov. 4)	4 (including No.N.maoershanensis sp. nov. 4)
	Zhang Qing&Wang Hailing	China, Guangxi Province, Liuzhou City, Mt.Maoershan	2011-VI-2		110.434	24.3796	5	1	N.maoershanensis sp. nov. 2	PP438544	5 (including No.N.maoershanensis sp. nov. 2)	5 (including No.N.maoershanensis sp. nov. 2)
N. qinghaiensis sp. nov.	Bai Xinglong	China, Qinghai Province, Menyuan County,Mt.Qilianshan National Park	2021-VII-28	2700m	102.436	37.1306	5	1	N.qinghaiensis sp. nov. 6	PP438532-PP438536	5 (including No.N.qinghaiensis sp. nov. 6)	3 (including No.N.qinghaiensis sp. nov. 6)
	Bai Xinglong	China, Qinghai Province, Menyuan County,Mt.Qilianshan National Park	2021-VII-24	2483m	102.371	37.0852	9	2	N.qinghaiensis sp. nov. 1-2		7 (including No.N.qinghaiensis sp. nov. 1-2)	3 (including No.N.qinghaiensis sp. nov. 1-2)
	Bai Xinglong	China, Qinghai Province,Maixiu National Park	2019-VIII-18		101.56	35.1604	7	2	N.qinghaiensis sp. nov. 3-4		7 (including No.N.qinghaiensis sp. nov. 3-4)	4 (including No.N.qinghaiensis sp. nov. 3-4)
	Bai Xinglong	China, Qinghai Province, Menyuan County,Mt.Qilianshan National Park	2021-VII-24	2566m	102.399	37.1318	13	2	N.qinghaiensis sp. nov. 5, 7		11 (including No.N.qinghaiensis sp. nov. 5,7)	5 (including No.N.qinghaiensis sp. nov. 5,7)
N.minima	Liu Jing	China, Hubei Province,Shennongjia National Nature Reserve	2022-VII-1		110.4	31.4081	1	1	N.minima 1	PP431252	1*2 (No.N.minima 1)	1*2 (No.N.minima 1)
	Xu Hao&Qiu Jianyue	China, Chongqing City, Mt.Simianshan	2013-VI-22		106.357	28.5496	3	1	N.minima 2	PP431253	3 (including No.N.minima 2)	3 (including No.N.minima 2)
	Wang Yongfu&Li Yao	China, Yunnan Province,Yunlong County,Jiuma Town	2010-VIII-7		99.3774	25.8919	2				2	2
	Yang Xiujuan&Liu Yushuang	China, Yunnan Province,Lushui County,Pianma Town	2004-IX-9-11		98.6332	26.016	2				2	2
N. guangxiensis sp. nov.	Li Panpan	China, Guangxi Province,Huaping Nature Reserve,Cujiang Station	2020-X-5		109.904	25.6045	2	1	N.guangxiensis sp. nov. 3	PP438541	2*2 (including No.N.guangxiensis sp. nov. 3)	2*2 (including No.N.guangxiensis sp. nov. 3)
	Li Panpan	China, Guangxi Province,Huaping Nature Reserve,Anjiangping Station	2020-VII-1		109.942	25.7658	3	2	N.guangxiensis sp. nov. 1-2	PP438540	3*2 (including No.N.guangxiensis sp. nov. 1-2)	3*2(including No.N.guangxiensis sp. nov. 1-2)
	Lu Weicheng	China,Guangxi Province,Guilin City,Guanyang County,Yezhudian Village	2021-V-6		110.733	25.2308	5	1	N.guangxiensis sp. nov. 4	PP438542	5 (including No.N.guangxiensis sp. nov. 4)	5 (including No.N.guangxiensis sp. nov. 4)
