# Supplementary material for: Phylogenetics, Molecular Species Delimitation and Geometric Morphometrics of All Reddish-Brown Species in the Genus Neotriplax Lewis, 1887 (Coleoptera: Erotylidae: Tritomini)
Source: Insects. 2024 Jul 6;15(7):508. doi: 10.3390/insects15070508 (PMC11277550; doi:10.3390/insects15070508)
Supplement: Supplementary file 1 [file insects-15-00508-s001.zip › Table S2.Primers used for PCR in this study..xlsx]

## Sheet: TableS2
Table S2 . Primers used for PCR in this study.
Marker	Primers names	Sequences
COI	LCO1490[53, 54]	5’-GGTCAACAAATCATAAAGATATTGG-3’
	HCO2198	5’-TAAACTTCAGGGTGACCAAAAAATCA-3’
	COIF	5’-AGTCGGTACTGCACTAAG-3’
	COIR	5’-GTGTTGATAAAGAATGGG-3’
